# Supplementary material for: Development and application of EpitopeScan, a Python3 toolset for mutation tracking in SARS-CoV-2 immunogenic epitopes
Source: Front Immunol. 2024 May 22;15:1356314. doi: 10.3389/fimmu.2024.1356314 (PMC11150570; doi:10.3389/fimmu.2024.1356314)
Supplement: Supplementary file 1 [file DataSheet_1.zip]

Archive with 27 entries (24 files):
- supplementary_data/
- supplementary_data/Generate_test_sequences.ipynb
- supplementary_data/.DS_Store
- __MACOSX/supplementary_data/._.DS_Store
- supplementary_data/Verify_EpitopeScan_against_COGUK.ipynb
- supplementary_data/performance_testing/
- supplementary_data/README.txt
- __MACOSX/supplementary_data/._README.txt
- supplementary_data/performance_testing/.DS_Store
- __MACOSX/supplementary_data/performance_testing/._.DS_Store
- supplementary_data/performance_testing/varying_n.sh
- __MACOSX/supplementary_data/performance_testing/._varying_n.sh
- supplementary_data/performance_testing/varying_n/
- supplementary_data/performance_testing/varying_l.sh
- __MACOSX/supplementary_data/performance_testing/._varying_l.sh
- supplementary_data/performance_testing/run_time.xlsx
- __MACOSX/supplementary_data/performance_testing/._run_time.xlsx
- supplementary_data/performance_testing/varying_n/10_peptides.fasta
- __MACOSX/supplementary_data/performance_testing/varying_n/._10_peptides.fasta
- supplementary_data/performance_testing/varying_n/1_peptides.fasta
- __MACOSX/supplementary_data/performance_testing/varying_n/._1_peptides.fasta
- supplementary_data/performance_testing/varying_n/6_peptides.fasta
- __MACOSX/supplementary_data/performance_testing/varying_n/._6_peptides.fasta
- supplementary_data/performance_testing/varying_n/20_peptides.fasta
- __MACOSX/supplementary_data/performance_testing/varying_n/._20_peptides.fasta
- supplementary_data/performance_testing/varying_n/3_peptides.fasta
- __MACOSX/supplementary_data/performance_testing/varying_n/._3_peptides.fasta
