# Supplementary material for: Development and application of EpitopeScan, a Python3 toolset for mutation tracking in SARS-CoV-2 immunogenic epitopes
Source: Front Immunol. 2024 May 22;15:1356314. doi: 10.3389/fimmu.2024.1356314 (PMC11150570; doi:10.3389/fimmu.2024.1356314)
Supplement: Supplementary file 1 [file DataSheet_1.zip › supplementary_data/Generate_test_sequences.ipynb]

# %% [code]
import os
import sys
import json
import random
import blosum as bl
import pandas as pd
import numpy as np

# this is a path to folder with EpitopeScan package
# it has to be present near this notebook for the workflow to function
sys.path.append(os.getcwd() + '/../../EpitopeScan')
from utils.ProteinUtils import *

# %% [code]
%load_ext autoreload
%autoreload 2

# %% [markdown]
## This notebok generates sample SARS-CoV-2 genomes to test EpitopeScan mutation report

# %% [code]
# a function for DNA sequence translation

def translate(na_seq):
    """
    Translate DNA sequence
    na_seq - string, DNA sequence with 3*n bases
    returns - string, protein sequence
    """
    
    table = {
        'ATA':'I', 'ATC':'I', 'ATT':'I', 'ATG':'M',
        'ACA':'T', 'ACC':'T', 'ACG':'T', 'ACT':'T',
        'AAC':'N', 'AAT':'N', 'AAA':'K', 'AAG':'K',
        'AGC':'S', 'AGT':'S', 'AGA':'R', 'AGG':'R',
        'CTA':'L', 'CTC':'L', 'CTG':'L', 'CTT':'L',
        'CCA':'P', 'CCC':'P', 'CCG':'P', 'CCT':'P',
        'CAC':'H', 'CAT':'H', 'CAA':'Q', 'CAG':'Q',
        'CGA':'R', 'CGC':'R', 'CGG':'R', 'CGT':'R',
        'GTA':'V', 'GTC':'V', 'GTG':'V', 'GTT':'V',
        'GCA':'A', 'GCC':'A', 'GCG':'A', 'GCT':'A',
        'GAC':'D', 'GAT':'D', 'GAA':'E', 'GAG':'E',
        'GGA':'G', 'GGC':'G', 'GGG':'G', 'GGT':'G',
        'TCA':'S', 'TCC':'S', 'TCG':'S', 'TCT':'S',
        'TTC':'F', 'TTT':'F', 'TTA':'L', 'TTG':'L',
        'TAC':'Y', 'TAT':'Y', 'TAA':'*', 'TAG':'*',
        'TGC':'C', 'TGT':'C', 'TGA':'*', 'TGG':'W'
    }
    
    
    protein = ''
    for i in range(0, len(na_seq), 3):
        codon = na_seq[i:i + 3]
        if len(codon) == 3:
            if codon == '---':
                protein += '-'
            elif codon not in table.keys():
                protein += 'X'
            else:
                protein += table[codon]
                
    return protein

# %% [code]
# global alignment of protein sequences

def GlobalPtoteinAlignment(seq1, seq2, blosum_version=90, left_gap_penalty=-2.0):
    """
    Needleman–Wunsch algorithm alignment for 2 protein sequences 
    with BLOSUM scoring matrix
    Implemetation based on:
    https://python.plainenglish.io/global-sequence-alignment-implementation-in-python-from-scratch-5a8a611dbb1e
    
    seq1 - str, 1st protein sequence
    seq2 - str, 2nd protein sequence
    blosum_version - int, BLOSUM version for scoring
    gap_penalty - float, gap penalty for alignment
    
    Returns:
    (seq1_aligned, seq1_aligned) - (str, str) aligned protein sequences
    """
    up_gap_penalty = -50.0
    BLOSUM_matrix = bl.BLOSUM(blosum_version)
    
    # create intial matrix
    scoring_matrix = np.zeros((len(seq1)+1, len(seq2)+1))
    # initialise first column and first row
    for i in range(1, len(seq1)+1):
        scoring_matrix[i][0] = scoring_matrix[0][0] + (i * up_gap_penalty)
    for i in range(1, len(seq2)+1):
        scoring_matrix[0][i] = scoring_matrix[0][0] + (i * left_gap_penalty)
        
    # initialise trace-back matrix
    trace_back_matrix = np.zeros((len(seq1)+1, len(seq2)+1), dtype=str)
    for i in range(1, len(seq1)+1):
        trace_back_matrix[i][0] = 'u'
    for i in range(1, len(seq2)+1):
        trace_back_matrix[0][i] = 'l'
        
    # fill the score and trace-back matrices
    for i in range(1, len(seq1)+1): # rows
        for j in range(1, len(seq2)+1): # columns
            
            # define score for each transition
            left = scoring_matrix[i][j - 1] + left_gap_penalty
            up   = scoring_matrix[i - 1][j] + up_gap_penalty

            # for ambiguous bases assume that it is the same one
            if seq2[j-1] == 'X':
                score = BLOSUM_matrix[f"{seq1[i-1]}{seq1[i-1]}"]
            else:
                score = BLOSUM_matrix[f"{seq1[i-1]}{seq2[j-1]}"]

            diag = scoring_matrix[i - 1][j - 1] + score
            
            # define the maximum score
            scoring_matrix[i][j] = max(left, up, diag)
            
            # fill traceback
            if scoring_matrix[i][j] == left:
                trace_back_matrix[i][j] = 'l'
            elif scoring_matrix[i][j] == up:
                trace_back_matrix[i][j] = 'u'
            else:
                trace_back_matrix[i][j] = 'd'
    
    # get trace back to produce alignment
    seq1_aligned, seq2_aligned = [], []
    i, j = len(seq1), len(seq2)
    while (i > 0 or j > 0):
        if trace_back_matrix[i][j] == 'd':
            seq1_aligned.append(seq1[i-1])
            seq2_aligned.append(seq2[j-1])
            i -= 1
            j -= 1
        elif trace_back_matrix[i][j] == 'l':
            seq1_aligned.append('-')
            seq2_aligned.append(seq2[j-1])
            j -= 1
        elif trace_back_matrix[i][j] == 'u':
            seq1_aligned.append(seq1[i-1])
            seq2_aligned.append('-')
            i -= 1
        elif trace_back_matrix[i][j] == '':
            break
            
    seq1_aligned = ''.join(seq1_aligned[::-1])
    seq2_aligned = ''.join(seq2_aligned[::-1])
    
    return seq1_aligned, seq2_aligned

# %% [code]
# load reference genome from EpitopeScan internal data
with open(f'../../EpitopeScan/reference_sequences/EPI_ISL_402124.fasta', 'r') as f:
    lines = f.readlines()
reference_genome = lines[1].strip()
del lines

# load reference proteome from EpitopeScan internal data
proteome = ReadProteinsFromFile(f'../../EpitopeScan/reference_sequences/protein_sequences_reference.fasta')

# %% [markdown]
**Define peptides to generate test samples**

# %% [code]
# For Plp1ab 3 peptides are defined in hand
# T1 is located before the frame shift
# T2 is located at the shift
# T3 is located after the shift

epitopes = [
    Protein('T1_Plp1ab', 'AGSYKDWSYSGQSTQLGIE'), # before frame-shift
    Protein('T2_NSP12', 'QSFLNRVCGVSAARL'), # at frame-shift
    Protein('T3_Plp1ab', 'LTSHTVMPLSAPTLVPQEHY') # after frame-shift
]

# then lests select one petide randomly from each protein
n = 4 # indexing in peptide name
for protein in proteome:
    start = random.randint(15, len(protein) - 15)
    peptide_len = random.randint(10,20)
    
    if not protein.name in ['Plp1ab', 'NSP12']:
        new_peptide = Protein(f"T{n}_{protein.name}",
                              protein[start:start + peptide_len])
        epitopes.append(new_peptide)
        n += 1

# map epitopes onto proteome and assign coding DNA sequences
epitopes = MapPeptides(epitopes,
                       proteome,
                       reference_genome)

# %% [code]
# For semi-reproducibility, here is the original set of peptides
# and the code to reload this set of proteins

s = """T1_Plp1ab/AGSYKDWSYSGQSTQLGIE/19/4787/4843/Plp1ab,Plp1a,NSP3
T2_NSP12/QSFLNRVCGVSAARL/15/13454/13497/Plp1ab,NSP12
T3_Plp1ab/LTSHTVMPLSAPTLVPQEHY/20/16915/16974/Plp1ab,NSP13
T4_Plp1a/SSEYKGPITDVFYKENSYT/19/5831/5887/Plp1ab,Plp1a,NSP3
T5_S/RGVYYPDKVF/10/21662/21691/S
T6_NS3a/RLWLCWKCRSKNPLLY/16/25768/25815/NS3a,NS3b
T7_NS3b/FTSDYYQLYSTQLS/14/26011/26052/NS3a,NS3b
T8_E/NIVNVSLVKPSF/12/26377/26412/E
T9_M/INWITGGIAIAMAC/14/26739/26780/M
T10_NS6/NKYSQLDEEQPMEI/14/27340/27381/NS6
T11_NS7a/PIFLIVAAIVFITLCFTLKR/20/27688/27747/NS7a
T12_NS7b/LIIFWFSLELQDHNETCHA/19/27828/27884/NS7b
T13_NS8/SKSPIQYIDIGNYTV/15/28092/28136/NS8
T14_N/MSGKGQQQQGQTVT/14/28973/29014/N
T15_NS9a/NMARKTLNSLEDKAFQL/17/28446/28496/NS9a
T16_NS9b/ELLLLEWLAMA/11/28884/28916/NS9b
T17_NS10/RNYIAQVDVVNF/12/29627/29662/NS10
T18_NSP1/LSLPVLQVRDVLVR/14/311/352/Plp1ab,Plp1a,NSP1
T19_NSP2/LNLGETFVTHS/11/2372/2404/Plp1ab,Plp1a,NSP2
T20_NSP3/VVDYGARFYFYTSKTT/16/4508/4555/Plp1ab,Plp1a,NSP3
T21_NSP4/IVAGGIVAIVVTCL/14/9404/9445/Plp1ab,Plp1a,NSP4
T22_NSP5/DFNLVAMKYNY/11/10739/10771/Plp1ab,Plp1a,NSP5
T23_NSP6/ILMTARTVYDDGARRVW/17/11342/11392/Plp1ab,Plp1a,NSP6
T24_NSP7/VLQQLRVESSSKL/13/11888/11926/Plp1ab,Plp1a,NSP7
T25_NSP8/VAKSEFDRDAAMQRKLEKM/19/12221/12277/Plp1ab,Plp1a,NSP8
T26_NSP9/NTTKGGRFVLALLSDLQDLK/20/12782/12841/Plp1ab,Plp1a,NSP9
T27_NSP10/PEANMDQESFG/11/13199/13231/Plp1ab,Plp1a,NSP10
T28_NSP13/IVVFDEISMATNYDLSVVN/19/17344/17400/Plp1ab,NSP13
T29_NSP14/EELFYSYATHSDKFTD/16/19129/19176/Plp1ab,NSP14
T30_NSP15/DLFRNARNGVLITEGS/16/20014/20061/Plp1ab,NSP15
T31_NSP16/CDLQNYGDSATLPKGIMMN/19/20731/20787/Plp1ab,NSP16"""

epitopes = []
for line in s.split('\n'):
    data = line.split('/')
    epitopes.append(Protein(data[0], data[1]))

# map epitopes onto proteome and assign coding DNA sequences
epitopes = MapPeptides(epitopes,
                       proteome,
                       reference_genome)

# %% [markdown]
**Functions assisting test sample generation**

# %% [code]
def MakeSubstitutions(seq):
    
    # select indices to substitute
    inds_to_substitute = random.sample(range(0, len(seq)),
                                       # substitute up to 20% of positions
                                       random.randint(0, len(seq) // 5))
        
    coding_seq = list(seq)
    for ind in inds_to_substitute:
        old_base = coding_seq[ind]
        new_base = random.sample(list(set('ATCG') - set(old_base)), 1)[0]
        coding_seq[ind] = new_base

    return ''.join(coding_seq)

def IntroduceAmbiguity(peptide, seq, no_coverage):

    # decide how many codons to ambiguate
    # if no coverage ambiguity
    if no_coverage:
        n_to_amb = (len(peptide) // 3) + \
                    random.randint(2, len(peptide) // 3)
    # or else light ambiguity
    else:
        n_to_amb = random.randint(1, len(peptide) // 3)

    # pick codon indices to ambiguate
    codons_to_amb = random.sample(range(0, len(peptide)),
                                  n_to_amb)
    
    # substitute one base in each chosen codon
    # be careful with codons at frame shift
    if len(seq) % 3 > 0:
        # what is the index of codon before shift
        codon_before_shift = ((13469 - peptide.genome_start) // 3) - 1 
    else:
        codon_before_shift = None
        
    coding_seq = list(seq)
    for codon_i in codons_to_amb:
        base_i = random.randint(0, 2) # which base of codon to substitute
        new_base = random.sample(list('NMRWSYKVHDBN'), 1)[0]
        
        if (not codon_before_shift is None) and \
           (codon_i > codon_before_shift):
                coding_seq[(codon_i * 3) + base_i - 1] = new_base
        else:
            coding_seq[(codon_i * 3) + base_i] = new_base
    
    coding_seq = ''.join(coding_seq)
    
    return coding_seq

def IntroduceDeletions(peptide, seq, ref_genome):
    
    # chose how many codons to delete
    n_codons = random.randint(1, 3)
    
    # chose start position of deletion
    # in 90% cases place deletion inside the sequence
    add_to_the_left, add_to_the_right = None, None
    if random.random() < 0.9:
        del_start = random.randint(0, len(seq) - (n_codons*3))
    # in 5% cases place it on the left edge
    elif random.random() < 0.5:
        del_start = random.randint(-3, -1)
        add_to_the_left = 1
        seq_to_the_left = ref_genome[peptide.genome_start - (add_to_the_left * 3) \
                                     :peptide.genome_start]
    # in 5% cases on the right edge
    else:
        del_start = random.randint(len(seq) - (n_codons*3) + 1, len(seq) - 1)
        add_to_the_right = (((n_codons*3) - (len(seq) - del_start)) // 3) + 1
        seq_to_the_right = ref_genome[peptide.genome_end: \
                                      peptide.genome_end + (add_to_the_right * 3)]

    # deal with deletions at frameshift
    # if deletion spans shift - shorten it
    del_at_shift = False
    there_is_a_shift = False
    if len(seq) % 3 > 0:
        there_is_a_shift = True
        # what is the index of shift base
        shift_base_i = 13469 - peptide.genome_start
        if (shift_base_i > del_start) and \
           (shift_base_i <= del_start + (n_codons*3)):
            del_at_shift = True

    # delete the span
    deletion = '---' * n_codons
    if del_at_shift:
        deletion = deletion[1:]
        
    # add flanking sequences if any
    coding_seq = seq
    if not add_to_the_left is None:
        coding_seq = seq_to_the_left + coding_seq
        del_start += add_to_the_left * 3
    elif not add_to_the_right is None:
        coding_seq = coding_seq + seq_to_the_right

    coding_seq = coding_seq[:del_start] + \
                 deletion + \
                 coding_seq[del_start + len(deletion):]
    
    # check is shift base deleted
    shift_base_deleted = False
    if there_is_a_shift:
        pos = 13469 - peptide.genome_start
        if '-' in coding_seq[pos-3:pos+3]:
            shift_base_deleted = True
    
    return coding_seq, add_to_the_left, add_to_the_right, shift_base_deleted

def ReportNAmutations(ref_seq, seq, genome_start):
    NA_mutations = []
    for j, (b1, b2) in enumerate(zip(ref_seq, seq)):
        if (b2 in 'ATCG-'):
            if (b1 != b2):
                if b2 == '-':
                    NA_mutations.append(f"Δ{genome_start + j}{b1}")                          
                else:
                    NA_mutations.append(f"{b1}{genome_start + j}{b2}")  
    return NA_mutations

def HasCodonSpanningDeletions(s):
    has_codon_spanning_deletions = False
    if '-' in s:
        for i in range(0, len(s), 3):
            if ('-' in s[i:i+3]) and (s[i:i+3] != '---'):
                has_codon_spanning_deletions = True
    return has_codon_spanning_deletions

def ReportAAmutations(ref_seq,
                      seq,
                      protein_start,
                      added_on_the_left,
                      added_on_the_right):
    AA_mutations = []
    
    ref_prot = translate(ref_seq)
    
    if HasCodonSpanningDeletions(seq):
        prot = translate(seq.replace('-', ''))
        ref_prot, prot = GlobalPtoteinAlignment(ref_prot, prot)
    else:
        prot = translate(seq)
    
    if not added_on_the_left is None:
        ref_prot = ref_prot[added_on_the_left:]
        prot = prot[added_on_the_left:]
    if not added_on_the_right is None:
        ref_prot = ref_prot[:-added_on_the_right]
        prot = prot[:-added_on_the_right]
        
    for j, (r1, r2) in enumerate(zip(ref_prot, prot)):
        
        if (r2 != 'X') and (r1 != r2):
            if r2 == '-':
                AA_mutations.append(f"Δ{protein_start + j}{r1}")
            else:
                AA_mutations.append(f"{r1}{protein_start + j}{r2}")
               
    return AA_mutations, prot

# %% [code]
# this function generates sample genomes for a given peptide
# featuring various cases of substitutions, deletions, 
# frame disruption and missing coverage

def generate_substitutions(peptide,     # ref peptide to generate test samples
                           ref_genome,  # ref genome sequence
                           n = 1000,    # n sequences to generate
                           
                           p_non_functional = 0.01,
                           p_no_coverage = 0.01,
                           p_big_N_content = 0.01,
                           
                           at_frame_shift=False):
    
    ########################################
    # genome coordinate of ORF1ab -1 frameshift
    orf_shift_coord = 13469
    ########################################
    
    ########################################
    # load ORF data, we will need it
    ORF_coordinates = dict()
    with open(f'../../EpitopeScan/reference_sequences/ORFs_reference.txt', 'r') as f:
        for line in f:
            orf, start, end, prot, l = line.strip().split()
            ORF_coordinates[prot] = (int(start), int(end))
    ########################################
    
    # dictionary to collect generated sequences
    test_sequences = {}
    # dictionary to collect reference data on this sequence
    referense_data = {}
    # reference mutation matrices
    AA_mutations_matrix = np.zeros((len(peptide), 22), dtype=int)
    NA_mutations_matrix = np.zeros((len(peptide.coding_sequence), 5), dtype=int)
    
    # generate n-1 sequences and one special case
    # where the sequence is deleted completely
    for i in range(n - 1):
        
        # initiate sequence name
        name = f"{peptide.name}_test{i}"
        has_ambiguity  = False # coding region has ambiguous bases
        no_coverage    = False # here we use threshold of 0.33 amb bases
        high_N_content = False # genome N content >0.05
        non_functional = False # ORF of parent protein has frame-disupting deletions
        
        
        ##  substitute some random NA positions in reference sequence
        #######################################
        coding_seq = MakeSubstitutions(peptide.coding_sequence)
        #######################################
        
        # generate some ambiguity in 50% cases
        #######################################
        if random.random() < 0.5:
            has_ambiguity = True
            if random.random() < p_no_coverage:
                no_coverage = True
            coding_seq = IntroduceAmbiguity(peptide,
                                             coding_seq,
                                             no_coverage)
        ####################################### 
        
        # introduce deletions in 20% of cases
        #######################################
        added_on_the_left, added_on_the_right = None, None
        if (random.random() < 0.2) and (not no_coverage):
            coding_seq, added_on_the_left, \
            added_on_the_right, del_at_shift = IntroduceDeletions(peptide,
                                                                  coding_seq,
                                                                  ref_genome)
            # if deletion landed onto shift position 
            # report as non-functional
            if del_at_shift:
                non_functional = True
        #######################################
        
        # slice genome parts around the peptide coding sequnce
        left_part = ref_genome[:peptide.genome_start - 1]
        if not added_on_the_left is None:
            left_part = left_part[:-(added_on_the_left * 3)]
        right_part = ref_genome[peptide.genome_end:]
        if not added_on_the_right is None:
            right_part = right_part[(added_on_the_right * 3):]

        # throw in high N content in some cases
        #######################################
        if random.random() < p_big_N_content:
            high_N_content = True
            N_content = random.randint(10, 20) / 100

            base_to_amb = random.sample(range(0, len(left_part)),
                                        int(len(left_part) * N_content))
            left_part = list(left_part)
            for base_i in base_to_amb:
                left_part[base_i] = 'N'
            left_part = ''.join(left_part)

            base_to_amb = random.sample(range(0, len(right_part)),
                                        int(len(right_part) * N_content))
            right_part = list(right_part)
            for base_i in base_to_amb:
                right_part[base_i] = 'N'
            right_part = ''.join(right_part)
        #######################################
            
        # make non-functional by inroducing disrupting deletions
        # on the right or on the left from peptide coding region
        #######################################
        if (random.random() < p_non_functional):
            non_functional = True
            del_pos = random.randint(15,20)
            del_len = random.sample([1, 4, 5, 7, 10], 1)[0]
            
            # double check if we managed to stay within the frame 
            orf_name = peptide.parent_protein[0]
            if (peptide.genome_end + del_pos) <= ORF_coordinates[orf_name][1]:
                right_part = right_part[:del_pos] + ('-' * del_len) + right_part[del_pos + del_len:]
            elif (peptide.genome_start - del_pos) > ORF_coordinates[orf_name][1]:
                left_part = left_part[:-(del_pos + del_len)] + ('-' * del_len) + left_part[-del_pos:] 
            else:
                non_functional = False
        #######################################
            
        # glue sample genome sequence together
        #######################################
        sample_genome = left_part + coding_seq + right_part
        
        # double check that we have not made the frame non-functional
        # in edge cases we could have deleted start or stop codons
        orf_name = peptide.parent_protein[0]
        orf_seq = sample_genome[ORF_coordinates[orf_name][0]-1:ORF_coordinates[orf_name][1]]
        if (len(set(orf_seq[:3]) - set('ATCG-')) == 0) and \
        orf_seq[:3] != 'ATG':
            non_functional = True
        if (len(set(orf_seq[-3:]) - set('ATCG-')) == 0) and \
        not (orf_seq[-3:] in ['TAA', 'TGA', 'TAG']):
            non_functional = True
        #######################################
        
        # define sequence for mutation calling
        #######################################
        # NA sequence
        ref_seq_for_NA_comparison = peptide.coding_sequence
        seq_for_NA_comparison = coding_seq
        if not added_on_the_left is None:
            seq_for_NA_comparison = seq_for_NA_comparison[(added_on_the_left * 3):]
        elif not added_on_the_right is None:
            seq_for_NA_comparison = seq_for_NA_comparison[:-(added_on_the_right * 3)]
        
        
        # AA sequence
        # extend sequence if needed
        ref_seq_for_AA_comparison = peptide.coding_sequence
        if not added_on_the_left is None:
            ref_seq_for_AA_comparison = ref_genome[peptide.genome_start - (added_on_the_left * 3) - 1 \
                                                   :peptide.genome_start - 1] + \
                                        ref_seq_for_AA_comparison
        elif not added_on_the_right is None:
            ref_seq_for_AA_comparison = ref_seq_for_AA_comparison + \
                                        ref_genome[peptide.genome_end: \
                                                   peptide.genome_end + (added_on_the_right * 3)]
            
        # expand at frameshift if needed
        if (peptide.genome_start < 13469) and \
           (peptide.genome_end > 13469):
            ind = 13469 - peptide.genome_start
            if not added_on_the_left is None:
                ind += (added_on_the_left * 3)
            seq_for_AA_comparison = coding_seq[:ind] + \
                                    coding_seq[ind - 1:]
            ref_seq_for_AA_comparison = ref_seq_for_AA_comparison[:ind] + \
                                        ref_seq_for_AA_comparison[ind - 1:]
        else:
            seq_for_AA_comparison = coding_seq
        #######################################
        
        # report NA mutations
        #######################################
        NA_mutations = ReportNAmutations(ref_seq_for_NA_comparison,
                                         seq_for_NA_comparison,
                                         peptide.genome_start)
        #######################################
        
        # report AA mutations
        #######################################
        AA_mutations, prot_al = ReportAAmutations(ref_seq_for_AA_comparison,
                                                 seq_for_AA_comparison,
                                                 peptide.protein_start,
                                                 added_on_the_left,
                                                 added_on_the_right)
           
        # double check for coverage
        if (prot_al.count('X')/len(prot_al)) > 1/3:
            no_coverage = True
        else:
            no_coverage = False
        #######################################   
        
        # add counts in NA and AA matrices
        #######################################
        if not True in [non_functional, no_coverage]:    
            for ind, b1 in enumerate(seq_for_NA_comparison):
                if b1 in 'ATCG-':
                    ind_b = 'ATCG-'.find(b1)
                    NA_mutations_matrix[ind, ind_b] += 1
                    
            for ind, res in enumerate(prot_al):
                if res != 'X':
                    ind_res = 'GALMFWKQESPVICYHRNDT*-'.find(res)
                    AA_mutations_matrix[ind, ind_res] += 1         
        #######################################
            
        # add this data to our dictionary
        #######################################
        test_sequences[name] = sample_genome
        referense_data[name] = {'coding_sequence': coding_seq,
                                'NA_mutations': NA_mutations,
                                'AA_mutations': AA_mutations,
                                'high_N_content': high_N_content,
                                'no_coverage': no_coverage,
                                'has_ambiguity': has_ambiguity,
                                'non_functional': non_functional}
        #######################################
        
    # last special case, whole peptide is deleted
    #######################################
    left_part  = ref_genome[:peptide.genome_start - 1]
    right_part = ref_genome[peptide.genome_end:]
    coding_seq = '---' * len(peptide)
    
    sample_genome = left_part + coding_seq + right_part
    NA_mutations = [f"Δ{peptide.genome_start+j}{peptide.coding_sequence[j]}" for j in range(len(peptide.coding_sequence))]
    AA_mutations = [f"Δ{peptide.protein_start+j}{peptide[j]}" for j in range(len(peptide))]
                           
    test_sequences[f"{peptide.name}_test{n - 1}"] = sample_genome
    referense_data[f"{peptide.name}_test{n - 1}"] = {'coding_sequence': coding_seq,
                                                     'NA_mutations': NA_mutations,
                                                     'AA_mutations': AA_mutations,
                                                     'high_N_content': False,
                                                     'no_coverage': False,
                                                     'has_ambiguity' : False,
                                                     'non_functional': False}
    
    # for epitope at shift we have to be careful
    orf_name = peptide.parent_protein[0]
    if peptide.name == 'T2_NSP12':
        referense_data[f"{peptide.name}_test{n - 1}"]['non_functional'] = True
    # also if we deleted start or stop codons 
    elif (peptide.genome_start == ORF_coordinates[orf_name][0]) or \
    (peptide.genome_end == ORF_coordinates[orf_name][1]):
        referense_data[f"{peptide.name}_test{n - 1}"]['non_functional'] = True
    else:
        NA_mutations_matrix[:, -1] += 1
        AA_mutations_matrix[:, -1] += 1
    #######################################
        
    return test_sequences, referense_data, NA_mutations_matrix, AA_mutations_matrix

# %% [code]
# a function to write FASTA file with genomes
def write_fasta(seq_data, file_name):
    with open(file_name, 'w') as f:
        for seq_name in seq_data:
            f.write(f">{seq_name}\n")
            f.write(f"{seq_data[seq_name]}\n")

# %% [markdown]
**Generate sample sequences and reference mutation data for for each peptide**

# %% [code]
# create dirs to save test data
os.makedirs('test_data', exist_ok=True)
for epitope in epitopes:
    os.makedirs(f'test_data/{epitope.name}', exist_ok=True)

# %% [code]
# generate sequences and reference data for each peptide
for epitope in epitopes:
    
    # generate test samples
    test_sequences, reference_data, NA_matrix, AA_matrix = generate_substitutions(epitope,
                                                                                  reference_genome)

    # write fasta file
    write_fasta(test_sequences,
                f'test_data/{epitope.name}/{epitope.name}_test_sequences.fasta')

    # dump json reference data
    with open(f'test_data/{epitope.name}/{epitope.name}_ref_data.json', 'w') as j:
        json.dump(reference_data, j, indent=4)

    # save AA substitution matrix
    matrix = pd.DataFrame(AA_matrix,
                          index=list(epitope.sequence),
                          columns=list('GALMFWKQESPVICYHRNDT*Δ'))
    matrix.to_csv(f"test_data/{epitope.name}/{epitope.name}_AA_mutation_matrix.csv")

    # save NA substitution matrix
    matrix = pd.DataFrame(NA_matrix,
                          index=list(epitope.coding_sequence),
                          columns=list('ATCGΔ'))
    matrix.to_csv(f"test_data/{epitope.name}/{epitope.name}_NA_mutation_matrix.csv")
    
    print(f"Genreated data for {epitope.name}")
