# Supplementary material for: Development and application of EpitopeScan, a Python3 toolset for mutation tracking in SARS-CoV-2 immunogenic epitopes
Source: Front Immunol. 2024 May 22;15:1356314. doi: 10.3389/fimmu.2024.1356314 (PMC11150570; doi:10.3389/fimmu.2024.1356314)
Supplement: Supplementary file 1 [file DataSheet_1.zip › supplementary_data/Verify_EpitopeScan_against_COGUK.ipynb]

# %% [code]
import os
import sys
import blosum as bl
import pandas as pd

# this is a path to folder with EpitopeScan package
# it has to be present near this notebook for the workflow to function
sys.path.append(os.getcwd() + '/../../EpitopeScan')
from utils.ProteinUtils import *

# %% [code]
# a function for DNA sequence translation

def translate(na_seq):
    """
    Translate DNA sequence
    na_seq - string, DNA sequence with 3*n bases
    returns - string, protein sequence
    """
    
    table = {
        'ATA':'I', 'ATC':'I', 'ATT':'I', 'ATG':'M',
        'ACA':'T', 'ACC':'T', 'ACG':'T', 'ACT':'T',
        'AAC':'N', 'AAT':'N', 'AAA':'K', 'AAG':'K',
        'AGC':'S', 'AGT':'S', 'AGA':'R', 'AGG':'R',
        'CTA':'L', 'CTC':'L', 'CTG':'L', 'CTT':'L',
        'CCA':'P', 'CCC':'P', 'CCG':'P', 'CCT':'P',
        'CAC':'H', 'CAT':'H', 'CAA':'Q', 'CAG':'Q',
        'CGA':'R', 'CGC':'R', 'CGG':'R', 'CGT':'R',
        'GTA':'V', 'GTC':'V', 'GTG':'V', 'GTT':'V',
        'GCA':'A', 'GCC':'A', 'GCG':'A', 'GCT':'A',
        'GAC':'D', 'GAT':'D', 'GAA':'E', 'GAG':'E',
        'GGA':'G', 'GGC':'G', 'GGG':'G', 'GGT':'G',
        'TCA':'S', 'TCC':'S', 'TCG':'S', 'TCT':'S',
        'TTC':'F', 'TTT':'F', 'TTA':'L', 'TTG':'L',
        'TAC':'Y', 'TAT':'Y', 'TAA':'*', 'TAG':'*',
        'TGC':'C', 'TGT':'C', 'TGA':'*', 'TGG':'W'
    }
    
    
    protein = ''
    for i in range(0, len(na_seq), 3):
        codon = na_seq[i:i + 3]
        if len(codon) == 3:
            if codon == '---':
                protein += '-'
            elif codon not in table.keys():
                protein += 'X'
            else:
                protein += table[codon]
                
    return protein

# %% [code]
# global alignment of protein sequences

def GlobalPtoteinAlignment(seq1, seq2, blosum_version=90, left_gap_penalty=-2.0):
    """
    Needleman–Wunsch algorithm alignment for 2 protein sequences 
    with BLOSUM scoring matrix
    Implemetation based on:
    https://python.plainenglish.io/global-sequence-alignment-implementation-in-python-from-scratch-5a8a611dbb1e
    
    seq1 - str, 1st protein sequence
    seq2 - str, 2nd protein sequence
    blosum_version - int, BLOSUM version for scoring
    gap_penalty - float, gap penalty for alignment
    
    Returns:
    (seq1_aligned, seq1_aligned) - (str, str) aligned protein sequences
    """
    up_gap_penalty = -50.0
    BLOSUM_matrix = bl.BLOSUM(blosum_version)
    
    # create intial matrix
    scoring_matrix = np.zeros((len(seq1)+1, len(seq2)+1))
    # initialise first column and first row
    for i in range(1, len(seq1)+1):
        scoring_matrix[i][0] = scoring_matrix[0][0] + (i * up_gap_penalty)
    for i in range(1, len(seq2)+1):
        scoring_matrix[0][i] = scoring_matrix[0][0] + (i * left_gap_penalty)
        
    # initialise trace-back matrix
    trace_back_matrix = np.zeros((len(seq1)+1, len(seq2)+1), dtype=str)
    for i in range(1, len(seq1)+1):
        trace_back_matrix[i][0] = 'u'
    for i in range(1, len(seq2)+1):
        trace_back_matrix[0][i] = 'l'
        
    # fill the score and trace-back matrices
    for i in range(1, len(seq1)+1): # rows
        for j in range(1, len(seq2)+1): # columns
            
            # define score for each transition
            left = scoring_matrix[i][j - 1] + left_gap_penalty
            up   = scoring_matrix[i - 1][j] + up_gap_penalty

            # for ambiguous bases assume that it is the same one
            if seq2[j-1] == 'X':
                score = BLOSUM_matrix[f"{seq1[i-1]}{seq1[i-1]}"]
            else:
                score = BLOSUM_matrix[f"{seq1[i-1]}{seq2[j-1]}"]

            diag = scoring_matrix[i - 1][j - 1] + score
            
            # define the maximum score
            scoring_matrix[i][j] = max(left, up, diag)
            
            # fill traceback
            if scoring_matrix[i][j] == left:
                trace_back_matrix[i][j] = 'l'
            elif scoring_matrix[i][j] == up:
                trace_back_matrix[i][j] = 'u'
            else:
                trace_back_matrix[i][j] = 'd'
    
    # get trace back to produce alignment
    seq1_aligned, seq2_aligned = [], []
    i, j = len(seq1), len(seq2)
    while (i > 0 or j > 0):
        if trace_back_matrix[i][j] == 'd':
            seq1_aligned.append(seq1[i-1])
            seq2_aligned.append(seq2[j-1])
            i -= 1
            j -= 1
        elif trace_back_matrix[i][j] == 'l':
            seq1_aligned.append('-')
            seq2_aligned.append(seq2[j-1])
            j -= 1
        elif trace_back_matrix[i][j] == 'u':
            seq1_aligned.append(seq1[i-1])
            seq2_aligned.append('-')
            i -= 1
        elif trace_back_matrix[i][j] == '':
            break
            
    seq1_aligned = ''.join(seq1_aligned[::-1])
    seq2_aligned = ''.join(seq2_aligned[::-1])
    
    return seq1_aligned, seq2_aligned

# %% [markdown]
# This notebook compares COG_UK mutations metadata to EpitopeScan report

Here we compare mutation report from EpitopeScan to the mutation specified by COG-UK metadata for these samples

# %% [code]
# specify paths to the files with EpitopeScan data and COG-UK mutation data

EpitopeScan_output = '../EpitopeScan_default_options_run' # output from analysis of COG-UK genome data
coguk_data = '../data/cog_metadata.csv' # reference COG-UK metadata for the samples
coguk_alignment = "../data/cog_unmasked_alignment.fasta" # COG-UK genome MSA data

# %% [code]
# prepare epitopes
epitopes = [
    Protein('S1', 'MAYRFNGIGVTQNVLY'),
    Protein('S2', 'QALNTLVKQLSSNFGAI'),
    Protein('S3', 'QLIRAAEIRASANLAATK')
]

# load reference genome from EpitopeScan internal data
with open(f'../../EpitopeScan/reference_sequences/EPI_ISL_402124.fasta', 'r') as f:
    lines = f.readlines()
reference_genome = lines[1].strip()
del lines

# load reference proteome from EpitopeScan internal data
proteome = ReadProteinsFromFile(f'../../EpitopeScan/reference_sequences/protein_sequences_reference.fasta')

# map epitopes onto proteome and assign coding DNA sequences
epitopes = MapPeptides(epitopes,
                       proteome,
                       reference_genome)

# %% [markdown]
**Load metadata:**

# %% [code]
# read metadata
metadata = pd.read_csv(coguk_data, low_memory=False)
metadata = metadata[['sequence_name', 'mutations']]
print(metadata.shape)
metadata.head()

# %% [markdown]
**Key info on peptide epitopes, which were supplied to generate mutation data:**

# %% [markdown]
About epitope S1:
S1/MAYRFNGIGVTQNVLY/16/24266/24313/S
protein start: 902
protein end: 917

About epitope S2:
S2/QALNTLVKQLSSNFGAI/17/24431/24481/S
protein start: 957
protein end: 973

About epitope S3:
S3/QLIRAAEIRASANLAATK/18/24593/24646/S
protein start: 1011
protein end: 1028

# %% [code]
# a function for mutations comparison between two data sources
def compare_mutations(sample_data,
                      cog_data,
                      mut_start,
                      mut_end):
    
    found_mutations = set([el[0] for el in sample_data[sample_data.isin([1])].items()])
    
    cog_mutations = [m[2:] for m in cog_data.split('|') if m[:2] == 'S:']
    cog_mutations = set([m for m in cog_mutations if (int(m[1:-1]) >= mut_start) and (int(m[1:-1]) <= mut_end)])
    
    indetical = found_mutations == cog_mutations
    extra_in_found = found_mutations - cog_mutations 
    extra_in_cog   = cog_mutations - found_mutations
    
    return indetical, extra_in_found, extra_in_cog 

# %% [code]
# key parameters of each epitope
epitopes_to_test = [
    ['S1', 902, 917],
    ['S2', 957, 973],
    ['S3', 1011, 1028]
]

# create to directory to output comparison tables
os.makedirs('EpitopeScan_verification', exist_ok=True)

# analyse coherence between EpitopeScan and COG-UK data for each epitope
for epitope, mut_start, mut_end in epitopes_to_test:
    
    print(f"Analysing {epitope}")
    
    # load mutation data
    mutation_data = pd.read_csv(f'{EpitopeScan_output}/{epitope}/{epitope}_mutation_data.tsv',
                                sep="\t", index_col=0)
    print("The shape of mutations data:", mutation_data.shape)
    
    # get reported AA mutations 
    reported_mutations = list(mutation_data.columns[3:-4])
    
    # merge with metadata
    mutation_data = mutation_data.merge(metadata, how='left', on='sequence_name')
    print("Initial shape after merger with metadata:", mutation_data.shape)
    
    # drop samples without metadata
    n_samples = mutation_data.shape[0]
    mutation_data = mutation_data[mutation_data['has_metadata'] == 1]
    print(f"Out of {n_samples} samples {mutation_data.shape[0]} have metadata ({round(mutation_data.shape[0] * 100 / n_samples, 1)})\n")

    # counters
    none_reported_none_in_COG = 0
    none_reported_some_in_COG = 0

    no_cov_reported_none_in_COG = 0
    no_cov_reported_some_in_COG = 0

    reported_same_as_COG = 0
    found_extra_in_reported = 0
    found_extra_in_COG = 0
    found_extra_in_both = 0

    report_data = []

    for index, row in mutation_data.iterrows():

        # if no mutations recorded by EpitopeScan
        if pd.isna(row['AA_mutations']):

            # None reported in COG-UK data
            if pd.isna(row['mutations']):
                none_reported_none_in_COG += 1
            # any reported in COG-UK correspond to our epitope?
            else:
                indetical, extra_in_found, extra_in_cog = compare_mutations(row[reported_mutations],
                                                                            row['mutations'],
                                                                            mut_start, mut_end)
                if indetical:
                    none_reported_none_in_COG += 1
                else:
                    none_reported_some_in_COG += 1
                    report_data.append([row['sequence_name'],
                                        row['AA_mutations'],
                                        row['mutations'],
                                        ','.join(list(extra_in_found)),
                                        ','.join(list(extra_in_cog))])


        # EpitopeScan reports no coverage for this region
        elif row['AA_mutations'] == '-':

            # None reported in COG-UK data
            if pd.isna(row['mutations']):
                no_cov_reported_none_in_COG += 1
            # any reported in COG-UK correspond to our epitope?
            else:
                indetical, extra_in_found, extra_in_cog = compare_mutations(row[reported_mutations],
                                                                            row['mutations'],
                                                                            mut_start, mut_end)
                if indetical:
                    no_cov_reported_none_in_COG += 1
                else:
                    no_cov_reported_some_in_COG += 1
                    report_data.append([row['sequence_name'],
                                        row['AA_mutations'],
                                        row['mutations'],
                                        ','.join(list(extra_in_found)),
                                        ','.join(list(extra_in_cog))])


        # there are some mutations to compare
        else:
            indetical, extra_in_found, extra_in_cog = compare_mutations(row[reported_mutations],
                                                                        row['mutations'],
                                                                        mut_start, mut_end)
            if indetical:
                reported_same_as_COG += 1
            else:
                if len(extra_in_found) > 0 and len(extra_in_cog) > 0:
                    found_extra_in_both += 1
                elif len(extra_in_found) > 0:
                    found_extra_in_reported += 1
                elif len(extra_in_cog) > 0:
                    found_extra_in_COG += 1

                report_data.append([row['sequence_name'],
                                    row['AA_mutations'],
                                    row['mutations'],
                                    ','.join(list(extra_in_found)),
                                    ','.join(list(extra_in_cog))])


    print(f"Scaned {mutation_data.shape[0]} records\n")
    print(f"Recorded issues for {len(report_data)} samples\n")

    print("No mutation reported by EpitopeScan and")
    print(f"no in COG for {none_reported_none_in_COG}")
    print(f"but some in COG for {none_reported_some_in_COG}\n")

    print(f"No coverge reported by EpitopeScan and")
    print(f"no mutations in COG for {no_cov_reported_none_in_COG}")
    print(f"but some in COG for {no_cov_reported_some_in_COG}\n")

    print("Mutations reported by EpitopeScan")
    print(f"fully match COG {reported_same_as_COG}")
    print(f"have extra compared to COG {found_extra_in_reported}")
    print(f"are missing compared to COG {found_extra_in_COG}")
    print(f"extra mutations in both sets {found_extra_in_both}")
    print()

    # dump comparison report for mismatching records
    report_data = pd.DataFrame(report_data, columns=['sequence_name',
                                              'EpitopeScan_mutations',
                                              'COG_mutations',
                                              'extra_in_ES',
                                              'extra_in_COG'])
    report_data.to_csv(f'EpitopeScan_verification/comparison_report_{epitope}.tsv', sep='\t')

# %% [markdown]
## Further analysis of troubled samples

***S1 samples:***

# %% [code]
comparison_df = pd.read_csv('EpitopeScan_verification/comparison_report_S1.tsv',
                                  sep='\t', index_col=0)
comparison_df

# %% [markdown]
Sample reported as non-functional, which is not accounted for in COG-UK metadata

# %% [markdown]
***S2 samples:***

# %% [code]
comparison_df = pd.read_csv('EpitopeScan_verification/comparison_report_S2.tsv',
                            sep='\t', index_col=0)
print(comparison_df.shape)
comparison_df.head()

# %% [code]
comparison_df[comparison_df['EpitopeScan_mutations'] == 'NF'].shape

# %% [markdown]
3178 proteins are reported as non-functional due to frame disruption, which is not accounted for in COG-UK report. In addition 44 cases are reported by EpitopeScan as lacking coverage, whichh is also nit accounted for in COG-UK

Then:

# %% [code]
comparison_df[comparison_df['EpitopeScan_mutations'].isna()]

# %% [code]
sample_names = comparison_df[comparison_df['EpitopeScan_mutations'].isna()]['sequence_name'].values
sample_names = list(sample_names)

# get this samples
samples = []
save_sample=False
with open(coguk_alignment, 'r') as f:
    for line in f:
        if line.startswith('>'):
            seq_name  = line.strip()[1:]
            if seq_name in sample_names:
                save_sample = True
        else:
            if save_sample:
                samples.append([seq_name, line.strip()])
                save_sample=False

# print coding sequences corresponding to the epitope
print("Protein start: ", epitopes[1].protein_start)
print(f"{epitopes[1].coding_sequence}\treference")
for sample in samples:
    print(f"{sample[1][epitopes[1].genome_start-1:epitopes[1].genome_end]}\t{sample[0]}")

# %% [markdown]
These cases are reported as no mutation, bc overall ambiguity of the sequence is low. Technically AAT to AAR is a known substitution but EpitopeScan does not account for that

# %% [code]
comparison_df[comparison_df['EpitopeScan_mutations'] == '-'].shape

# %% [markdown]
52 cases are reported by EpitopeScan as insufficient coverage, which is not taken into account in COG-UK metadata

examples:

# %% [code]
sample_names = comparison_df[comparison_df['EpitopeScan_mutations']=='-']['sequence_name'].values
sample_names = list(sample_names)[:11]

# get this samples
samples = []
save_sample=False
with open(coguk_alignment, 'r') as f:
    for line in f:
        if line.startswith('>'):
            seq_name  = line.strip()[1:]
            if seq_name in sample_names:
                save_sample = True
        else:
            if save_sample:
                samples.append([seq_name, line.strip()])
                save_sample=False

# print coding sequences corresponding to the epitope
print("Protein start: ", epitopes[1].protein_start)
print(f"{epitopes[1].coding_sequence}\treference")
for sample in samples:
    print(f"{sample[1][epitopes[1].genome_start-1:epitopes[1].genome_end]}\t{sample[0]}")

# %% [markdown]
Finally:

# %% [code]
comparison_df[comparison_df['EpitopeScan_mutations'] == 'Δ972A,Δ973I']

# %% [code]
comparison_df[comparison_df['EpitopeScan_mutations'] == 'Δ972A,Δ973I']['COG_mutations'].values

# %% [markdown]
In COG-Uk deletions are not reported at all

# %% [code]
# investigation
genome_sequence = ''
with open(coguk_alignment, 'r') as f:
    for line in f:
        if line.startswith('>'):
            seq_name  = line.strip()[1:]
            if seq_name == 'England/ALDP-1A94F16/2021':
                save_sample = True
        else:
            if save_sample:
                genome_sequence = line.strip()
                break

# %% [code]
print(f"{epitopes[1].coding_sequence}\treference")
print(genome_sequence[epitopes[1].genome_start-1:epitopes[1].genome_end])

# %% [code]
GlobalPtoteinAlignment(translate('CAAGCTTTAAACACGCTTGTTAAACAACTTAGCTCCAATTTTGGTGCAATT'),
                       translate('CAAGCTTTAAACACGCTTGTTAAACAACTTAGCTCCAATTTNNTT'))

# %% [markdown]
***S3 sample:***

# %% [code]
comparison_df = pd.read_csv('EpitopeScan_verification/comparison_report_S3.tsv',
                            sep='\t', index_col=0)
comparison_df

# %% [markdown]
Samples reported as non-functional, which is not accounted for in COG-UK metadata
