# Supplementary material for: Development and application of EpitopeScan, a Python3 toolset for mutation tracking in SARS-CoV-2 immunogenic epitopes
Source: Front Immunol. 2024 May 22;15:1356314. doi: 10.3389/fimmu.2024.1356314 (PMC11150570; doi:10.3389/fimmu.2024.1356314)
Supplement: Supplementary file 1 [file DataSheet_1.zip › supplementary_data/README.txt]

The guide to files in this folder

1. "Generate_test_sequences.ipynb" - Python3 notebook to simulate test genomes and mutation data for EpitopeScan

2. "Verify_EpitopeScan_against_COGUK.ipynb" - Python3 notebook detailing comparison between EpitopeScan analysis of mutation in 3 Spike protein-derived epitopes based on COG-UK genome data and the mutation metadata from COG-UK

3. "performance_testing" - folder with materials for EpitopeScan performance testing, which contains:

	- "varying_l.sh", bash script launching and timing EpitopesScan runs on the peptides of varying length

	- "varying_n.sh", bash script launching and timing EpitopesScan runs on varying number of peptides

	- "varying_n", folder with FASTA files for each run of epitopeScan with a varying number of input peptides

	- "run_time.xlsx", Excel table with EpitopeScan run times recorded during the initial performance testing + constructed plots
