# Supplementary material for: Development and application of EpitopeScan, a Python3 toolset for mutation tracking in SARS-CoV-2 immunogenic epitopes
Source: Front Immunol. 2024 May 22;15:1356314. doi: 10.3389/fimmu.2024.1356314 (PMC11150570; doi:10.3389/fimmu.2024.1356314)
Supplement: Supplementary file 1 [file DataSheet_1.zip › supplementary_data/performance_testing/varying_n.sh]

#!/bin/bash

time ../../EpitopeScan/EpitopeScan.py scan -f varying_n/1_peptides.fasta --msa ../data/cog_unmasked_alignment.fasta --metadata ../data/cog_metadata.csv

time ../../EpitopeScan/EpitopeScan.py scan -f varying_n/3_peptides.fasta --msa ../data/cog_unmasked_alignment.fasta --metadata ../data/cog_metadata.csv

time ../../EpitopeScan/EpitopeScan.py scan -f varying_n/6_peptides.fasta --msa ../data/cog_unmasked_alignment.fasta --metadata ../data/cog_metadata.csv

time ../../EpitopeScan/EpitopeScan.py scan -f varying_n/10_peptides.fasta --msa ../data/cog_unmasked_alignment.fasta --metadata ../data/cog_metadata.csv
