# Supplementary material for: Development and application of EpitopeScan, a Python3 toolset for mutation tracking in SARS-CoV-2 immunogenic epitopes
Source: Front Immunol. 2024 May 22;15:1356314. doi: 10.3389/fimmu.2024.1356314 (PMC11150570; doi:10.3389/fimmu.2024.1356314)
Supplement: Supplementary file 1 [file DataSheet_1.zip › supplementary_data/performance_testing/varying_l.sh]

#!/bin/bash

time ../../EpitopeScan/EpitopeScan.py scan -e S5,S,10,14 --msa ../data/cog_unmasked_alignment.fasta --metadata ../data/cog_metadata.csv

time ../../EpitopeScan/EpitopeScan.py scan -e S10,S,10,19 --msa ../data/cog_unmasked_alignment.fasta --metadata ../data/cog_metadata.csv

time ../../EpitopeScan/EpitopeScan.py scan -e S15,S,10,24 --msa ../data/cog_unmasked_alignment.fasta --metadata ../data/cog_metadata.csv

time ../../EpitopeScan/EpitopeScan.py scan -e S20,S,10,29 --msa ../data/cog_unmasked_alignment.fasta --metadata ../data/cog_metadata.csv

time ../../EpitopeScan/EpitopeScan.py scan -e S30,S,10,39 --msa ../data/cog_unmasked_alignment.fasta --metadata ../data/cog_metadata.csv

time ../../EpitopeScan/EpitopeScan.py scan -e S50,S,10,59 --msa ../data/cog_unmasked_alignment.fasta --metadata ../data/cog_metadata.csv
