# Supplementary material for: Development and application of EpitopeScan, a Python3 toolset for mutation tracking in SARS-CoV-2 immunogenic epitopes
Source: Front Immunol. 2024 May 22;15:1356314. doi: 10.3389/fimmu.2024.1356314 (PMC11150570; doi:10.3389/fimmu.2024.1356314)
Supplement: Supplementary file 1 [file DataSheet_1.zip › supplementary_data/performance_testing/run_time.xlsx]

## Sheet: Sheet1
	L peptide, residues	t, min	raw
	5	12.46	real 12m27.392s	user 11m39.806s	sys 0m32.634s
	10	14.58	real 14m34.657s	user 13m45.575s	sys 0m38.818s
	15	23.83	real 23m49.615s	user 23m2.842s	sys 0m38.051s
	20	30.29	real 30m17.409s	user 27m3.781s	sys 2m2.118s
	30	50.36	real 50m21.834s	user 42m12.255s	sys 4m39.607s
	50	270.96	real 270m57.511s	user 87m24.562s	sys 11m4.367s
Cummulative ORFs length, bases	N peptides	t, min	raw
3821	1	12.13	real 12m8.076s	user 11m34.918s	sys 0m28.645s
4716	3	14.85	real 14m50.774s	user 14m12.198s	sys 0m32.678s
5382	6	19.59	real 19m35.490s	user 18m38.533s	sys 0m44.798s
26802	10	66.14	real 66m8.322s	user 63m57.580s	sys 1m29.776s
29767	20	89.12	1:29:07.32 total	4931.68s user	240.31s system 96% cpu
