# Supplementary material for: Development and application of EpitopeScan, a Python3 toolset for mutation tracking in SARS-CoV-2 immunogenic epitopes
Source: Front Immunol. 2024 May 22;15:1356314. doi: 10.3389/fimmu.2024.1356314 (PMC11150570; doi:10.3389/fimmu.2024.1356314)
Supplement: Supplementary file 1 [file DataSheet_1.zip › supplementary_data/performance_testing/varying_n/20_peptides.fasta]

>T1,S,10,14
>T2,E,10,14
>T3,M,10,14
>T4,NS10,10,14
>T5,NS6,10,14
>T6,NS7a,10,14
>T7,NS7b,10,14
>T8,NSP12,10,14
>T9,NSP15,10,14
>T10,NSP5,10,14
>T11,NS3a,10,14
>T12,NS3b,10,14
>T13,NS8,10,14
>T14,N,10,14
>T15,NS9a,10,14
>T16,NS9b,10,14
>T17,NSP2,10,14
>T18,NSP3,10,14
>T19,NSP4,10,14
>T20,NSP6,10,14
