# Supplementary material for: Development and application of EpitopeScan, a Python3 toolset for mutation tracking in SARS-CoV-2 immunogenic epitopes
Source: Front Immunol. 2024 May 22;15:1356314. doi: 10.3389/fimmu.2024.1356314 (PMC11150570; doi:10.3389/fimmu.2024.1356314)
Supplement: Supplementary file 3 [file DataSheet_3.zip › EpitopeScan_outputs_PS1/PS1_AA_mutation_matrix.csv]

	G	A	L	M	F	W	K	Q	E	S	P	V	I	C	Y	H	R	N	D	T	*	Δ
M	0	0	7	2600631	0	0	0	0	0	0	0	17	9	0	0	0	0	0	0	0	0	0
A	0	2600601	0	0	0	0	0	0	0	61	1	1	0	0	0	0	0	0	0	0	0	0
Y	0	0	0	0	1	0	0	0	0	1	0	0	0	0	2600653	7	0	1	0	0	0	1
R	2	0	0	3	0	0	2	0	0	6	0	0	0	0	0	0	2600648	0	0	3	0	0
F	0	0	0	0	2600663	0	0	0	0	0	0	1	0	0	0	0	0	0	0	0	0	0
N	0	0	0	0	0	0	0	0	0	28	0	0	0	0	0	0	0	2600603	1	32	0	0
G	2600645	0	0	0	0	0	0	0	0	4	0	3	0	8	0	0	4	0	0	0	0	0
I	0	0	0	0	2	0	0	0	0	0	0	412	2600247	0	0	0	0	1	0	2	0	0
G	2600648	3	0	0	0	0	0	0	2	0	0	5	0	0	0	0	1	0	0	0	5	0
V	0	0	5	0	11	0	0	0	0	0	0	2600458	190	0	0	0	0	0	0	0	0	0
T	0	7	0	0	0	0	0	0	0	2	0	0	32	0	0	0	2	0	0	2600621	0	0
Q	0	0	0	0	0	0	0	2600481	6	0	1	0	0	0	0	166	1	0	0	0	9	0
N	0	0	0	0	0	0	0	0	0	17	0	0	1	0	6	4	0	2600626	10	0	0	0
V	0	1	3	0	7	0	0	0	0	0	0	2600495	158	0	0	0	0	0	0	0	0	0
L	0	0	2600659	0	3	0	0	0	0	0	2	0	0	0	0	0	0	0	0	0	0	0
Y	0	0	0	0	7	0	0	0	0	1	0	0	0	0	2600654	1	0	0	1	0	0	0
