# Supplementary material for: Development and application of EpitopeScan, a Python3 toolset for mutation tracking in SARS-CoV-2 immunogenic epitopes
Source: Front Immunol. 2024 May 22;15:1356314. doi: 10.3389/fimmu.2024.1356314 (PMC11150570; doi:10.3389/fimmu.2024.1356314)
Supplement: Supplementary file 3 [file DataSheet_3.zip › EpitopeScan_outputs_PS1/PS1_NA_mutation_matrix.csv]

	A	T	C	G	Δ
A	2600640	2	5	17	0
T	0	2600664	0	0	0
G	2	7	0	2600655	0
G	0	61	1	2600602	0
C	0	1	2600663	0	0
T	1	2600619	43	0	1
T	1	2600655	7	0	1
A	2600661	1	1	0	1
T	0	2600584	80	0	0
A	2600628	0	34	2	0
G	2	3	3	2600656	0
G	59	2	4	2600599	0
T	0	2600663	0	1	0
T	0	2600664	0	0	0
T	0	2600609	55	0	0
A	2600663	0	0	1	0
A	2600604	0	32	28	0
T	0	2600626	38	0	0
G	4	8	4	2600648	0
G	0	3	0	2600661	0
T	0	2600618	45	1	0
A	2600250	2	0	412	0
T	1	2600661	2	0	0
T	14	2599717	933	0	0
G	0	5	1	2600658	0
G	2	5	3	2600654	0
A	2600521	23	35	85	0
G	190	11	5	2600458	0
T	0	2600664	0	0	0
T	0	2600581	82	1	0
A	2600655	2	0	7	0
C	0	32	2600630	2	0
A	2599876	65	21	702	0
C	0	9	2600649	6	0
A	2600662	0	1	1	0
G	76	144	22	2600422	0
A	2600644	6	4	10	0
A	2600646	1	0	17	0
T	0	2600411	253	0	0
G	158	7	3	2600496	0
T	0	2600663	1	0	0
T	2	2600610	24	28	0
C	0	3	2600661	0	0
T	0	2600662	2	0	0
C	73	307	2600283	1	0
T	0	2600662	1	1	0
A	2600656	7	1	0	0
T	0	2600480	184	0	0
