# Supplementary material for: Development and application of EpitopeScan, a Python3 toolset for mutation tracking in SARS-CoV-2 immunogenic epitopes
Source: Front Immunol. 2024 May 22;15:1356314. doi: 10.3389/fimmu.2024.1356314 (PMC11150570; doi:10.3389/fimmu.2024.1356314)
Supplement: Supplementary file 4 [file DataSheet_4.zip]

Archive with 4 entries (3 files):
- EpitopeScan_outputs_PS2/
- EpitopeScan_outputs_PS2/PS2_NA_mutation_matrix.csv
- EpitopeScan_outputs_PS2/PS2_AA_mutation_matrix.csv
- EpitopeScan_outputs_PS2/PS2_mutation_data.tsv
