# Supplementary material for: Development and application of EpitopeScan, a Python3 toolset for mutation tracking in SARS-CoV-2 immunogenic epitopes
Source: Front Immunol. 2024 May 22;15:1356314. doi: 10.3389/fimmu.2024.1356314 (PMC11150570; doi:10.3389/fimmu.2024.1356314)
Supplement: Supplementary file 4 [file DataSheet_4.zip › EpitopeScan_outputs_PS2/PS2_NA_mutation_matrix.csv]

	A	T	C	G	Δ
C	2	3	2621185	0	0
A	2620568	590	0	29	3
A	2620214	1	9	963	3
G	1	139	0	2621047	3
C	2	5	2621183	0	0
T	37	2621122	22	9	0
T	0	2621152	37	1	0
T	0	2621189	1	0	0
A	2621142	2	0	46	0
A	2621175	1	0	13	1
A	2621149	0	2	38	1
C	21	2018	2619147	3	1
A	2621107	21	2	59	1
C	1	551	2620637	0	1
G	210	201	6	2620772	1
C	0	3	2621186	0	1
T	0	2621188	1	0	1
T	8	2621127	54	0	1
G	50	7	0	2621132	1
T	0	2621179	10	0	1
T	2	2621089	97	1	1
A	2621182	0	1	6	1
A	2621173	10	1	5	1
A	2621154	31	2	2	1
C	0	3	2621184	2	1
A	2621189	0	0	0	1
A	2621149	0	0	40	1
C	0	4	2621185	0	1
T	0	2621189	0	0	1
T	1	2620731	456	1	1
A	2621157	0	0	32	1
G	5	7	7	2621170	1
C	13	377	2620799	0	1
T	0	2621189	0	0	1
C	1	33	2621155	0	1
C	22	184	2620977	6	1
A	2621189	0	0	0	1
A	2621164	0	4	21	1
T	1244038	1376911	139	101	1
T	0	2621189	0	0	1
T	0	2621186	2	1	1
T	0	2621146	43	0	1
G	0	3	0	2621186	1
G	0	7	0	2621182	1
T	2	2621059	53	75	1
G	0	5	3	2621181	1
C	1	4	2621184	0	1
A	2621135	23	0	31	1
A	2621186	2	0	1	1
T	1	2621186	2	0	1
T	3	2621170	14	2	1
