# Supplementary material for: Development and application of EpitopeScan, a Python3 toolset for mutation tracking in SARS-CoV-2 immunogenic epitopes
Source: Front Immunol. 2024 May 22;15:1356314. doi: 10.3389/fimmu.2024.1356314 (PMC11150570; doi:10.3389/fimmu.2024.1356314)
Supplement: Supplementary file 4 [file DataSheet_4.zip › EpitopeScan_outputs_PS2/PS2_AA_mutation_matrix.csv]

	G	A	L	M	F	W	K	Q	E	S	P	V	I	C	Y	H	R	N	D	T	*	Δ
Q	0	0	590	0	0	0	2	2620553	0	0	0	0	0	0	0	10	29	0	0	0	3	3
A	0	2621040	0	0	0	0	0	0	0	139	3	5	0	0	0	0	0	0	2	1	0	0
L	0	0	2621186	0	2	0	0	0	0	1	0	1	0	0	0	0	0	0	0	0	0	0
N	0	0	0	0	0	0	24	0	0	38	0	0	0	0	1	0	0	2621111	13	2	0	1
T	0	59	2	549	0	0	1	0	0	21	0	0	0	0	0	0	0	0	0	2620557	0	1
L	0	0	2621185	0	3	0	0	0	0	0	1	0	0	0	0	0	0	0	0	0	0	1
V	0	10	0	0	7	0	0	0	0	0	0	2621122	50	0	0	0	0	0	0	0	0	1
K	0	0	0	0	0	0	2621133	1	6	0	0	0	10	0	0	0	5	33	0	1	0	1
Q	0	0	0	0	0	0	0	2621184	2	0	0	0	0	0	0	0	0	0	0	0	3	1
L	0	0	2621185	0	4	0	0	0	0	0	0	0	0	0	0	0	0	0	0	0	0	1
S	32	0	0	0	0	0	0	0	0	2621125	0	0	7	0	0	0	13	5	0	7	0	1
S	0	0	0	0	33	0	0	0	0	2621155	0	0	0	0	1	0	0	0	0	0	0	1
N	0	0	0	0	0	0	1244125	0	0	11	0	0	0	0	0	0	10	1377039	0	4	0	1
F	0	0	0	0	2621186	0	0	0	0	2	0	0	0	1	0	0	0	0	0	0	0	1
G	2621179	0	0	0	0	0	0	0	0	0	0	7	0	3	0	0	0	0	0	0	0	1
A	0	2621176	0	0	0	0	0	0	1	5	3	4	0	0	0	0	0	0	0	0	0	1
I	0	0	0	2	2	0	0	0	0	0	0	1	2621181	0	0	0	0	1	0	2	0	1
