# Supplementary material for: Development and application of EpitopeScan, a Python3 toolset for mutation tracking in SARS-CoV-2 immunogenic epitopes
Source: Front Immunol. 2024 May 22;15:1356314. doi: 10.3389/fimmu.2024.1356314 (PMC11150570; doi:10.3389/fimmu.2024.1356314)
Supplement: Supplementary file 5 [file DataSheet_5.zip › EpitopeScan_outputs_PS3/PS3_AA_mutation_matrix.csv]

	G	A	L	M	F	W	K	Q	E	S	P	V	I	C	Y	H	R	N	D	T	*	Δ
Q	0	0	7	0	0	0	0	2615919	0	0	0	0	0	0	0	24	3	0	0	0	3	1
L	0	0	2615941	0	1	0	0	0	0	10	0	3	0	0	0	0	0	0	0	0	0	2
I	0	0	9	0	0	0	0	0	0	0	0	2	2615936	0	0	0	0	0	0	9	0	1
R	5	0	0	0	0	0	93	0	0	21	0	0	27	0	0	0	2615686	0	0	123	1	1
A	0	2615902	0	0	0	0	0	0	0	44	3	6	0	0	0	0	0	0	0	2	0	0
A	0	2615638	2	0	0	0	0	0	0	70	2	209	0	0	0	0	0	0	0	36	0	0
E	5	0	0	0	0	0	2	1	2615934	0	0	0	0	0	0	0	0	0	13	0	2	0
I	0	0	0	10	1	0	0	0	0	0	0	164	2615776	0	0	0	0	0	0	6	0	0
R	1	0	0	0	0	0	2	0	0	1	0	0	4	0	0	0	2615943	0	0	6	0	0
A	28	2608359	0	0	4	0	0	0	0	5873	8	1642	0	0	0	0	0	0	1	42	0	0
S	0	2	0	0	87	0	0	0	0	2615855	1	0	0	1	10	0	0	0	0	1	0	0
A	0	2615812	0	0	0	0	0	0	0	137	1	6	0	0	0	0	0	0	0	1	0	0
N	0	0	0	0	1	0	3	0	0	94	0	0	11	0	33	2	0	2615797	13	3	0	0
L	0	0	2615689	0	227	0	0	0	0	0	0	1	17	0	0	6	16	0	0	0	0	1
A	0	2615947	0	0	0	0	0	0	0	3	5	0	0	0	0	0	0	0	0	2	0	0
A	1	2615813	0	0	0	0	0	0	0	112	6	10	0	0	0	0	0	0	0	14	0	1
T	0	21	0	0	0	0	0	0	0	34	0	0	1083	0	0	0	0	16	0	2614801	0	2
K	0	0	0	0	0	0	2615950	0	2	0	0	0	2	0	0	0	3	0	0	0	0	0
