# Supplementary material for: Development and application of EpitopeScan, a Python3 toolset for mutation tracking in SARS-CoV-2 immunogenic epitopes
Source: Front Immunol. 2024 May 22;15:1356314. doi: 10.3389/fimmu.2024.1356314 (PMC11150570; doi:10.3389/fimmu.2024.1356314)
Supplement: Supplementary file 5 [file DataSheet_5.zip › EpitopeScan_outputs_PS3/PS3_NA_mutation_matrix.csv]

	A	T	C	G	Δ
C	0	3	2615953	0	1
A	2615946	7	0	3	1
A	2615522	13	11	409	2
T	0	2615577	375	3	2
T	0	2615946	10	0	1
A	2615927	1	0	29	0
A	2615946	0	9	2	0
T	0	2615948	9	0	0
T	1	2615905	51	0	0
A	2615935	1	16	5	0
G	93	27	123	2615714	0
A	2615910	8	13	26	0
G	2	44	3	2615908	0
C	0	6	2615951	0	0
T	4	2615883	64	6	0
G	36	72	2	2615847	0
C	0	211	2615746	0	0
A	2615888	13	11	45	0
G	2	2	1	2615952	0
A	2615952	0	0	5	0
A	2615918	11	2	26	0
A	2615792	1	0	164	0
T	0	2615951	6	0	0
C	29	1008	2614910	10	0
A	2615936	0	20	1	0
G	2	4	6	2615945	0
A	2615888	1	0	68	0
G	42	5877	8	2610030	0
C	1	1646	2614282	28	0
T	101	2615718	85	53	0
T	1	2615953	1	2	0
C	10	87	2615859	1	0
T	3	2615729	198	27	0
G	1	137	1	2615818	0
C	0	6	2615951	0	0
T	0	2615887	70	0	0
A	2615908	34	2	13	0
A	2615848	12	3	94	0
T	1	2615712	242	2	0
C	17	227	2615712	1	0
T	6	2615934	0	16	1
T	18	2615879	58	0	2
G	2	3	4	2615946	2
C	0	0	2615956	0	1
T	125	2615778	20	34	0
G	14	112	6	2615825	0
C	0	10	2615944	1	2
T	80	2615704	171	0	2
A	2615932	2	0	21	2
C	16	1083	2614826	32	0
T	6	2615916	35	0	0
A	2615955	0	0	2	0
A	2615952	2	0	3	0
A	2615926	0	0	31	0
